# Supplementary material for: Cost-Effectiveness of Introducing Nuvaxovid to COVID-19 Vaccination in the United Kingdom: A Dynamic Transmission Model
Source: Vaccines (Basel). 2025 Feb 14;13(2):187. doi: 10.3390/vaccines13020187 (PMC11861217; doi:10.3390/vaccines13020187)
Supplement: Supplementary file 1 [file vaccines-13-00187-s001.zip]

Archive with 1 entries (1 files):
- vaccines-3363859-supplementary.pdf
